# Supplementary material for: Clinical Significance of Glycolytic Metabolic Activity in Hepatocellular Carcinoma
Source: Cancers (Basel). 2022 Dec 28;15(1):186. doi: 10.3390/cancers15010186 (PMC9818850; doi:10.3390/cancers15010186)
Supplement: Supplementary file 1 [file cancers-15-00186-s001.zip]

Archive with 1 entries (1 files):
- cancers-2036328-supplementary.pdf
